# Supplementary material for: Rapid screening for antigenic characterization of GII.17 norovirus strains with variations in capsid gene
Source: Gut Pathog. 2022 Jul 25;14:31. doi: 10.1186/s13099-022-00504-1 (PMC9309444; doi:10.1186/s13099-022-00504-1)
Supplement: Supplementary file 1 — Additional file 1: Strains accession numbers used in phylogenetic trees construction. [file 13099_2022_504_MOESM1_ESM.zip]

Archive with 1 entries (1 files):
- Supplementary_file_1
